# Supplementary material for: A Theoretical Perspective on the Actinic Photochemistry of 2-Hydroperoxypropanal
Source: J Phys Chem A. 2022 Jul 28;126(32):5420–33. doi: 10.1021/acs.jpca.2c03783 (PMC9393889; doi:10.1021/acs.jpca.2c03783)
Supplement: Supplementary file 2 — jp2c03783_si_002.zip [file jp2c03783_si_002.zip]

Archive with 11 entries (9 files):
- supplementary_materials/
- supplementary_materials/cross-section_total_newgridnm_280-360.dat
- supplementary_materials/Critical_Geometries/
- supplementary_materials/Critical_Geometries/FC.xyz
- supplementary_materials/Critical_Geometries/S1min.xyz
- supplementary_materials/Critical_Geometries/MECI.xyz
- supplementary_materials/Critical_Geometries/MECI-dissociation.xyz
- supplementary_materials/Critical_Geometries/S0-biradical.xyz
- supplementary_materials/Critical_Geometries/S1TS.xyz
- supplementary_materials/Critical_Geometries/TS-biradical.xyz
- supplementary_materials/QY_1a.dat
