# Supplementary material for: A Theoretical Perspective on the Actinic Photochemistry of 2-Hydroperoxypropanal
Source: J Phys Chem A. 2022 Jul 28;126(32):5420–33. doi: 10.1021/acs.jpca.2c03783 (PMC9393889; doi:10.1021/acs.jpca.2c03783)
Supplement: Supplementary file 2 — jp2c03783_si_002.zip [file jp2c03783_si_002.zip › supplementary_materials/cross-section_total_newgridnm_280-360.dat]

lambda/nm sigma/cm^2
210.00 0.00000E+00
211.00	0.00000E+00
212.00	0.00000E+00
213.00	0.00000E+00
214.00	0.00000E+00
215.00	0.00000E+00
216.00	0.00000E+00
217.00	0.00000E+00
218.00	0.00000E+00
219.00	0.00000E+00
220.00	0.00000E+00
221.00	0.00000E+00
222.00	0.00000E+00
223.00	0.00000E+00
224.00	0.00000E+00
225.00	0.00000E+00
226.00	0.00000E+00
227.00	0.00000E+00
228.00	0.00000E+00
229.00	0.00000E+00
230.00	0.00000E+00
231.00	0.00000E+00
232.00	0.00000E+00
233.00	0.00000E+00
234.00	0.00000E+00
235.00	0.00000E+00
236.00	0.00000E+00
237.00	0.00000E+00
238.00	0.00000E+00
239.00	0.00000E+00
240.00	0.00000E+00
241.00	0.00000E+00
242.00	0.00000E+00
243.00	0.00000E+00
244.00	0.00000E+00
245.00	0.00000E+00
246.00	0.00000E+00
247.00	0.00000E+00
248.00	0.00000E+00
249.00	0.00000E+00
250.00 0.00000E+00
251.00	0.00000E+00
252.00	0.00000E+00
253.00	0.00000E+00
254.00	0.00000E+00
255.00	0.00000E+00
256.00	0.00000E+00
257.00	0.00000E+00
258.00	0.00000E+00
259.00	0.00000E+00
260.00	0.00000E+00
261.00	0.00000E+00
262.00	0.00000E+00
263.00	0.00000E+00
264.00	0.00000E+00
265.00	0.00000E+00
266.00	0.00000E+00
267.00	0.00000E+00
268.00	0.00000E+00
269.00	0.00000E+00
270.00	0.00000E+00
271.00	0.00000E+00
272.00	0.00000E+00
273.00	0.00000E+00
274.00	0.00000E+00
275.00	0.00000E+00
276.00	0.00000E+00
277.00	0.00000E+00
278.00	0.00000E+00
279.00	0.00000E+00
280.00	5.16054E-20
281.00	5.69109E-20
282.00	5.90094E-20
283.00	5.85006E-20
284.00	5.87966E-20
285.00	5.84791E-20
286.00	5.66452E-20
287.00	5.54429E-20
288.00	5.44942E-20
289.00	5.43429E-20
290.00	5.42962E-20
291.00	5.40416E-20
292.00	5.49825E-20
293.00	5.63951E-20
294.00	5.63349E-20
295.00	5.57132E-20
296.00	5.42128E-20
297.00	5.46094E-20
298.00	5.65694E-20
299.00	5.75002E-20
300.00	5.66634E-20
301.00	5.39883E-20
302.00	5.05459E-20
303.00	4.83219E-20
304.00	4.81533E-20
305.00	4.74707E-20
306.00	4.40843E-20
307.00	4.03379E-20
308.00	3.77800E-20
309.00	3.64762E-20
310.00	3.52724E-20
311.00	3.29469E-20
312.00	3.06675E-20
313.00	2.94133E-20
314.00	2.98422E-20
315.00	3.10595E-20
316.00	3.15432E-20
317.00	3.08094E-20
318.00	2.92135E-20
319.00	2.71590E-20
320.00	2.56859E-20
321.00	2.51798E-20
322.00	2.53521E-20
323.00	2.58921E-20
324.00	2.54365E-20
325.00	2.39316E-20
326.00	2.22558E-20
327.00	2.05690E-20
328.00	1.89689E-20
329.00	1.81166E-20
330.00	1.75244E-20
331.00	1.65171E-20
332.00	1.52896E-20
333.00	1.42366E-20
334.00	1.34752E-20
335.00	1.28821E-20
336.00	1.21361E-20
337.00	1.11116E-20
338.00	9.93074E-21
339.00	8.98609E-21
340.00	8.40765E-21
341.00	7.92804E-21
342.00	7.40682E-21
343.00	6.99142E-21
344.00	6.91218E-21
345.00	6.92639E-21
346.00	6.50416E-21
347.00	5.83234E-21
348.00	5.31185E-21
349.00	5.03612E-21
350.00	4.93585E-21
351.00	4.85501E-21
352.00	4.86643E-21
353.00	5.11339E-21
354.00	5.33885E-21
355.00	5.14370E-21
356.00	4.58287E-21
357.00	3.99350E-21
358.00	3.56161E-21
359.00	3.21621E-21
360.00	2.85932E-21
361.00	0.00000E+00
362.00	0.00000E+00
363.00	0.00000E+00
364.00	0.00000E+00
365.00	0.00000E+00
366.00	0.00000E+00
367.00	0.00000E+00
368.00	0.00000E+00
369.00	0.00000E+00
370.00	0.00000E+00
371.00	0.00000E+00
372.00	0.00000E+00
373.00	0.00000E+00
374.00	0.00000E+00
375.00	0.00000E+00
376.00	0.00000E+00
377.00	0.00000E+00
378.00	0.00000E+00
379.00	0.00000E+00
380.00	0.00000E+00
381.00	0.00000E+00
382.00	0.00000E+00
383.00	0.00000E+00
384.00	0.00000E+00
385.00	0.00000E+00
386.00	0.00000E+00
387.00	0.00000E+00
388.00	0.00000E+00
389.00	0.00000E+00
390.00	0.00000E+00
391.00	0.00000E+00
392.00	0.00000E+00
393.00	0.00000E+00
394.00	0.00000E+00
395.00	0.00000E+00
396.00	0.00000E+00
397.00	0.00000E+00
398.00	0.00000E+00
399.00	0.00000E+00
400.00	0.00000E+00
401.00	0.00000E+00
402.00	0.00000E+00
403.00	0.00000E+00
404.00	0.00000E+00
405.00	0.00000E+00
406.00	0.00000E+00
407.00	0.00000E+00
408.00	0.00000E+00
409.00	0.00000E+00
410.00	0.00000E+00
411.00	0.00000E+00
412.00	0.00000E+00
413.00	0.00000E+00
414.00	0.00000E+00
415.00	0.00000E+00
416.00	0.00000E+00
417.00	0.00000E+00
418.00	0.00000E+00
419.00	0.00000E+00
420.00	0.00000E+00
421.00	0.00000E+00
422.00	0.00000E+00
423.00	0.00000E+00
424.00	0.00000E+00
425.00	0.00000E+00
426.00	0.00000E+00
427.00	0.00000E+00
428.00	0.00000E+00
429.00	0.00000E+00
430.00	0.00000E+00
431.00	0.00000E+00
432.00	0.00000E+00
433.00	0.00000E+00
434.00	0.00000E+00
435.00	0.00000E+00
436.00	0.00000E+00
437.00	0.00000E+00
438.00	0.00000E+00
439.00	0.00000E+00
440.00	0.00000E+00
441.00	0.00000E+00
442.00	0.00000E+00
443.00	0.00000E+00
444.00	0.00000E+00
445.00	0.00000E+00
446.00	0.00000E+00
447.00	0.00000E+00
448.00	0.00000E+00
449.00	0.00000E+00
450.00	0.00000E+00
451.00	0.00000E+00
452.00	0.00000E+00
453.00	0.00000E+00
454.00	0.00000E+00
455.00	0.00000E+00
456.00	0.00000E+00
457.00	0.00000E+00
458.00	0.00000E+00
459.00	0.00000E+00
460.00	0.00000E+00
461.00	0.00000E+00
462.00	0.00000E+00
463.00	0.00000E+00
464.00	0.00000E+00
465.00	0.00000E+00
466.00	0.00000E+00
467.00	0.00000E+00
468.00	0.00000E+00
469.00	0.00000E+00
470.00	0.00000E+00
471.00	0.00000E+00
472.00	0.00000E+00
473.00	0.00000E+00
474.00	0.00000E+00
475.00	0.00000E+00
476.00	0.00000E+00
477.00	0.00000E+00
478.00	0.00000E+00
479.00	0.00000E+00
480.00	0.00000E+00
481.00	0.00000E+00
482.00	0.00000E+00
483.00	0.00000E+00
484.00	0.00000E+00
485.00	0.00000E+00
486.00	0.00000E+00
487.00	0.00000E+00
488.00	0.00000E+00
489.00	0.00000E+00
490.00	0.00000E+00
491.00	0.00000E+00
492.00	0.00000E+00
493.00	0.00000E+00
494.00	0.00000E+00
495.00	0.00000E+00
