# Supplementary material for: A Theoretical Perspective on the Actinic Photochemistry of 2-Hydroperoxypropanal
Source: J Phys Chem A. 2022 Jul 28;126(32):5420–33. doi: 10.1021/acs.jpca.2c03783 (PMC9393889; doi:10.1021/acs.jpca.2c03783)
Supplement: Supplementary file 2 — jp2c03783_si_002.zip [file jp2c03783_si_002.zip › supplementary_materials/Critical_Geometries/FC.xyz]

12
 Energy =    -342.2441910004
 C   -0.0315735    0.0160563   -0.0036972  0.00    0.0009163   -0.0011786    0.0022820
 H    1.0856601   -0.0297398   -0.0160879  0.00   -0.0006761    0.0001739   -0.0004034
 O   -0.6698533    0.0586787   -1.0340568  0.00   -0.0013164    0.0008945   -0.0020672
 C   -0.6560005    0.0114694    1.3836889  0.00    0.0003947    0.0005921   -0.0000257
 H   -0.3046381    0.9203600    1.9107435  0.00    0.0006562    0.0008465    0.0002702
 C   -0.2512072   -1.2376653    2.1594968  0.00    0.0001126   -0.0000032   -0.0000101
 H    0.8435792   -1.2975961    2.2489085  0.00   -0.0003966   -0.0003897    0.0003156
 H   -0.6877089   -1.2062319    3.1666416  0.00   -0.0004850   -0.0001908   -0.0001986
 H   -0.6176962   -2.1372818    1.6436446  0.00    0.0003082    0.0004545   -0.0001140
 O   -2.0648783   -0.0011681    1.3187869  0.00   -0.0000204   -0.0002436   -0.0004758
 O   -2.4812482    1.2591314    0.7425504  0.00   -0.0001518   -0.0001204   -0.0000371
 H   -2.4827652    1.0072472   -0.1969095  0.00    0.0006583   -0.0008352    0.0004641
