# Supplementary material for: A Theoretical Perspective on the Actinic Photochemistry of 2-Hydroperoxypropanal
Source: J Phys Chem A. 2022 Jul 28;126(32):5420–33. doi: 10.1021/acs.jpca.2c03783 (PMC9393889; doi:10.1021/acs.jpca.2c03783)
Supplement: Supplementary file 2 — jp2c03783_si_002.zip [file jp2c03783_si_002.zip › supplementary_materials/Critical_Geometries/S1min.xyz]

12
 Energy =    -342.1101816098
 C    0.0396504    0.0370915    0.0664427  0.00   -0.0005005   -0.0002738   -0.0002183
 H    0.6771484    0.8605160   -0.2951438  0.00    0.0008381    0.0003723   -0.0002678
 O   -0.7426848   -0.5617145   -0.9139099  0.00   -0.0007905    0.0004939    0.0000846
 C   -0.5443613    0.0117514    1.4617749  0.00    0.0001062   -0.0000923    0.0003467
 H   -0.0949344    0.8475077    2.0282778  0.00    0.0001386    0.0000034    0.0002941
 C   -0.3208560   -1.3170344    2.1752258  0.00   -0.0002681    0.0000184   -0.0005704
 H    0.7525948   -1.4799346    2.3448258  0.00    0.0005239    0.0000800    0.0007023
 H   -0.8410889   -1.3067115    3.1436987  0.00    0.0000244   -0.0002074   -0.0005350
 H   -0.7178821   -2.1396441    1.5637304  0.00   -0.0003322    0.0003120   -0.0000040
 O   -1.9591429    0.1585099    1.4025772  0.00   -0.0001135    0.0003108    0.0007743
 O   -2.2394955    1.3369280    0.6105126  0.00   -0.0003050   -0.0002866   -0.0004488
 H   -2.3272777    0.9159946   -0.2643023  0.00    0.0006787   -0.0007308   -0.0001576
