# Supplementary material for: A Theoretical Perspective on the Actinic Photochemistry of 2-Hydroperoxypropanal
Source: J Phys Chem A. 2022 Jul 28;126(32):5420–33. doi: 10.1021/acs.jpca.2c03783 (PMC9393889; doi:10.1021/acs.jpca.2c03783)
Supplement: Supplementary file 2 — jp2c03783_si_002.zip [file jp2c03783_si_002.zip › supplementary_materials/Critical_Geometries/MECI.xyz]

12
MECI S0/S1 XMS(3S)-CASPT2(12/9)
C      0.011462     -0.000601     -0.006899
H      1.106550      0.002916      0.033493
O     -0.539492     -0.023041     -1.205845
C     -0.778251      0.415619      1.199765
H     -0.868108      1.519057      1.210046
C     -0.173084     -0.092303      2.496270
H      0.849088      0.299099      2.611526
H     -0.775480      0.242833      3.352464
H     -0.136632     -1.191602      2.489905
O     -2.156314     -0.060269      1.189960
O     -2.729146      0.058588     -0.050228
H     -1.554204      0.031290     -0.953534
