# Supplementary material for: A Theoretical Perspective on the Actinic Photochemistry of 2-Hydroperoxypropanal
Source: J Phys Chem A. 2022 Jul 28;126(32):5420–33. doi: 10.1021/acs.jpca.2c03783 (PMC9393889; doi:10.1021/acs.jpca.2c03783)
Supplement: Supplementary file 2 — jp2c03783_si_002.zip [file jp2c03783_si_002.zip › supplementary_materials/Critical_Geometries/MECI-dissociation.xyz]

12
MECI O2 diss. XMS(3S)-CASPT2(12/9)
C      0.168358     -0.162012     -0.887750
H      0.881296     -0.980062     -1.020968
O     -0.556322      0.044493     -2.027743
C      0.063537      0.517946      0.273645
H     -0.669193      1.331670      0.347681
C      0.916603      0.234803      1.479493
H      1.579814     -0.626525      1.304001
H      1.550384      1.100863      1.733468
H      0.299134      0.011230      2.364809
O     -2.743574     -0.177778      2.571190
O     -3.890632     -0.095691      3.004260
H     -1.165680      0.773911     -1.848980
