# Supplementary material for: A Theoretical Perspective on the Actinic Photochemistry of 2-Hydroperoxypropanal
Source: J Phys Chem A. 2022 Jul 28;126(32):5420–33. doi: 10.1021/acs.jpca.2c03783 (PMC9393889; doi:10.1021/acs.jpca.2c03783)
Supplement: Supplementary file 2 — jp2c03783_si_002.zip [file jp2c03783_si_002.zip › supplementary_materials/Critical_Geometries/S0-biradical.xyz]

12
s0_opt geometry opt XMS(3)-CASPT2(12/9)
C     -0.028066      0.000446      0.016166
H      1.054449      0.005095      0.184893
O     -0.349233      0.286910     -1.274594
C     -0.927166      0.543771      1.097119
H     -0.919037      1.650572      1.116251
C     -0.624368     -0.025674      2.468837
H      0.391592      0.273019      2.769123
H     -1.334102      0.363574      3.213897
H     -0.684969     -1.121701      2.444340
O     -2.311994      0.278475      0.679478
O     -2.552343     -1.033029      0.744166
H     -1.319647      0.316442     -1.310824
