# Supplementary material for: A Theoretical Perspective on the Actinic Photochemistry of 2-Hydroperoxypropanal
Source: J Phys Chem A. 2022 Jul 28;126(32):5420–33. doi: 10.1021/acs.jpca.2c03783 (PMC9393889; doi:10.1021/acs.jpca.2c03783)
Supplement: Supplementary file 2 — jp2c03783_si_002.zip [file jp2c03783_si_002.zip › supplementary_materials/Critical_Geometries/S1TS.xyz]

12
 Energy =    -342.1030080716
 C   -0.0000792    0.0183488   -0.0105408  0.00   -0.0039176    0.0001284   -0.0016066
 H    1.0997912   -0.0763386   -0.0771369  0.00   -0.0028967    0.0007985   -0.0003284
 O   -0.6711473    0.1220502   -1.1721289  0.00   -0.0106503    0.0025331    0.0039946
 C   -0.5409271    0.9049779    1.1191403  0.00    0.0028265   -0.0001087   -0.0003869
 H   -0.4313282    1.9688225    0.8275332  0.00   -0.0013901    0.0006612    0.0011925
 C    0.0632276    0.6044202    2.4750622  0.00   -0.0002529    0.0000214    0.0001941
 H    1.1478575    0.7802744    2.4409666  0.00   -0.0001431   -0.0002719    0.0001209
 H   -0.3764681    1.2599115    3.2394117  0.00   -0.0001151    0.0004532   -0.0002684
 H   -0.1207455   -0.4437742    2.7465039  0.00    0.0001500   -0.0001788   -0.0003078
 O   -1.9356479    0.6225695    1.1899074  0.00   -0.0018493    0.0025237   -0.0016625
 O   -2.5161987    1.0664818    0.0053215  0.00   -0.0002110   -0.0038680    0.0046288
 H   -1.8840873    0.6367488   -0.7266815  0.00    0.0184496   -0.0026922   -0.0055703
