# Supplementary material for: A Theoretical Perspective on the Actinic Photochemistry of 2-Hydroperoxypropanal
Source: J Phys Chem A. 2022 Jul 28;126(32):5420–33. doi: 10.1021/acs.jpca.2c03783 (PMC9393889; doi:10.1021/acs.jpca.2c03783)
Supplement: Supplementary file 2 — jp2c03783_si_002.zip [file jp2c03783_si_002.zip › supplementary_materials/Critical_Geometries/TS-biradical.xyz]

12
TS o2 release S0 opt with XMS(3)-CASPT2(12/9)/cc-pvdz
 c       -4.508509028746e-02 -7.657000081226e-02  7.293565043603e-02
 h        1.045326429611e+00 -9.727431383638e-02  9.265669195515e-02
 o       -5.382217968912e-01 -9.421320824935e-02 -1.189652837445e+00
 c       -8.210307914314e-01 -2.354855516233e-01  1.235111733098e+00
 h       -1.890254774732e+00 -4.985213667137e-03  1.139216099918e+00
 c       -1.973094013349e-01  2.614934603888e-02  2.581585732405e+00
 h        8.431724302108e-01 -3.340386917096e-01  2.598301455252e+00
 h       -1.959678417161e-01  1.100785701105e+00  2.826580144136e+00
 h       -7.515457731133e-01 -5.052796070711e-01  3.369142188755e+00
 o       -1.178674538387e+00 -2.140648217110e+00  1.397647652882e+00
 o       -3.201274597561e-01 -2.890505808564e+00  8.442558388966e-01
 h       -1.503699198985e+00 -1.200326308288e-01 -1.128383098315e+00
