# Supplementary material for: A Theoretical Perspective on the Actinic Photochemistry of 2-Hydroperoxypropanal
Source: J Phys Chem A. 2022 Jul 28;126(32):5420–33. doi: 10.1021/acs.jpca.2c03783 (PMC9393889; doi:10.1021/acs.jpca.2c03783)
Supplement: Supplementary file 2 — jp2c03783_si_002.zip [file jp2c03783_si_002.zip › supplementary_materials/QY_1a.dat]

EN BACKTOFC DIOXETANE	O2DISS	O2HDISS	OHDISS
3.2	1.	0	0	0	0
3.4	0	0	1.	0	0
3.6	0.5	0	0.38	0	0.12
3.8	0.43	0.071	0.21	0	0.29
4.	0.26	0.059	0.18	0.059	0.44
4.2	0.15	0.025	0.25	0	0.57
4.4	0.33	0	0.33	0	0.33
4.6	0	0	0.091	0	0.91
4.8	1.	0	0	0	0
5.	0	0	0	0	1.
